# Supplementary material for: Proposal for a National Blueprint Framework to Monitor Progress on Water-Related Sustainable Development Goals in Europe
Source: Environ Manage. 2019 Dec 3;65(1):1–18. doi: 10.1007/s00267-019-01231-1 (PMC6960216; doi:10.1007/s00267-019-01231-1)
Supplement: Supplementary file 2 — Indicator supplement [file 267_2019_1231_MOESM2_ESM.xlsx]

## Sheet: Framework indicators
						http://publications.gc.ca/collections/Collection/PH2-1-14-2007E.pdf
Blue City Index	Sustainable City Water Index	City Resiliance Index	SWEWES	TWAP-rivers	Global water security Index	canadian Water Sustainability Index	National Water management index	Environmental Performance Index
1. Access to drinking water	Water Stress	Safe & affordable housing	Waste and wastewater management	Environmental Water Dtress	Water scarcity Index	The amount of renewable fresh water available per person.	access to piped water supply (%)	PM2.5 Exceedance
2. Access to sanitation	Green Space	Adequate affordable energy supply	Water quality index	Human water stress	Drought index	The vulnerability of the supply caused by seasonal variations and/or depleting ground water resources	access to improved sanitation (%)	Sanitation
3. Drinking water quality	Water related disaster Risk	Inclusive access to safe drinking water	Water consumption per capita	agricultural water stress	Groundwater depleation	The level of demand for water use based on water license allocations.	hygiene (number of age-standardized disability-adjusted life years [DALYs] per 100,000 people for the incidence of diarrhea).	Lead Exposure
4. Secondary WWT	flood risk	effective sanitation	Compact urban form and green spaces	Nutrient Pollution	Access to sanitation	The amount of water removed from the ecosystem	broad economy—describes the general water-related boundary conditions for the use of water for economic purposes	PM2.5 Exposure
5. Tertiary WWT	Water balance	sufficicent affordable food supply	Energy usage of transport (MWh) i	Wastewater pollution	Access to drinking water	The Water Quality Index score for the protection of aquatic life.	agriculture—indicates water productivity in agriculture and food security	Household solid fuels
6. Groundwater quality (Quantity GWSI)	reserve water	1.2 Adequate affordable energy(resource inc water) supply	Energy usage per capita (MWh/capita)	Wetland disconnectivity	Water quality index	Population trends for economically and culturally significant fish species.	) energy—indicates water productivity in energy generation and energy security	drinking water
7. Solid waste collected	non-revenue water	2.1 Inclusive labour policies	Total degree days (Days °C) Weighted by average seasonal COP i	Ecosystem impacts from daams	global flood frequency	How long before the capacity of water and waste water services will be exceeded due to population growth.	industry—indicates water productivity in industry	Biodiversity and Habitats
8. Solid waste recycled	water charges	2.2 Relevant skills & training	Final to primary energy ratio (%)	Threat to fish	world governance index	The physical condition of water mains and sewers as reflected by system losses.	piped urban water supply access (% of population)	Marine protected areas
9. Solid waste energy recovered	metered water	2.3 Local business development	Energy system characteristics	Extinction risk	transboundarylegal framework	The level of waste water treatment.	urban wastewater collected (% of population)	Biomene protection - Global
10. Nutrient recovery	reused wastewater	and innovation	i 2.3 Energy savings in buildings	Legal framework	transboundary political tension	The amount of potable water accessible per person.	economic damage due to floods and storms (% of gross domestic product [GDP])	Species protection index
11. Energy recovery	sanitation	2.4 Supportive fi nancing mechanisms	i 2.5 Efficient public lighting armatures	Hydropolitical tension		The number of service disruption days per person.	river health	Representiveness index
12. Sewage sludge recycling	service continuity	3.1 Robust public health systems	Solar energy potential (Wh/m2/day)	Enabling environment		The number of waterborne illness incidences.	flow regulation, representing the proportion of grid cells in a country where observed monthly discharge is more than 20% different from pristine discharge at least once per year	Species habitat index
13. WWT Energy efficiency	drinking water (efficiency)	3.2 Adequate access to quality healthcare	i 3.2 Wind energy potential (m/s)	Economic dependance on water resources		The financial capacity of the community to manage water resources and respond to local challenges.	floods and windstorms	forests
14. Average age sewer	drinking water (quality)	3.3 Emergency medical care	i 3.3 Geothermal energy potential (mW/m2 )	Societal wellbeing		The human capacity of the community to manage water resources and address local water issues	droughts	tree cover loss
15. Operation cost recovery	sanitation (quality)	3.4 Effective emergency response services	i 3.4 Renewable energy in electricity production (%)	exposure to floods and droughts		The level of training that water and waste water operators have received.	storm surges and coastal floods	fisheries
16. Water system leakages	water - related disease	4.1 Local community support	i 3.5 Green energy share in transport (%)	Lake influence				fish stock status
17. Stormwater separation	treated wastewater	4.2 Cohesive communities	surface water quality	delta vulnerability				regional marine trophic index
18. Green space	water pollution	4.3 Strong city-wide identity & culture	Ecological footprint					Climate and Energy
19. Climate adaptation	threatened species	4.4 Actively engaged citizens	CO2 emissions of buildings (t CO2)					CO2 emissions total
20. Drinking water consumption		5.1 Effective systems to deter crime	i 5.2 CO2 emissions of transport (t CO2)					mathane emissions
21. Climate robust buildings		5.2 Proactive corruption prevention	i 5.3 Average CO2 intensity (t CO2/MWh)					N2O emissions
22. Management and action plans		5.3 Competent policing	i 5.4 Number of CO2 intense industries					Black carbon emissions
23. Water efficiency measures		5.4 Accessible criminal and civil justice	i 5.5 Airport ACA level and measures					Air pollution
24. Atractiveness		6.1 Well-managed public fi nances	i 6.3 Gross domestic product per capita					SO2 emissions
		6.2 Comprehensive business continuity planning	i 6.4 Inequality adjusted well-being					NO2 emissions
		6.3 Diverse economic base	1 R&D and innovation policy orientation					Water resources
		6.4 Attractive business environment	i 7.2 National patents in clean technologies					Wastewater treatment
		6.5 Strong integration with regional &	i 7.3 Local public/private universities					Agriculture
		global economies	i 7.4 National h-index					Sustainable Nitrogen management
		7.1 Comprehensive hazard and exposure mapping
		7.2 Appropriate codes, standards & enforcement
		7.3 Effectively managed protective ecosystems
		7.4 Robust protective infrastructure
		8.1 Effective stewardship of ecosystems
		8.2 Flexible infrastructure services
		8.3. Retained spare capacity
		8.4 Diligent maintenance & continuity
		8.5 Adequate continuity for critical assets
		& services
		9.1 Diverse and affordable transport networks/i 2.4 Density of public transport network
		9.2 Effective transport operation & maintenance
		9.3 Reliable communications technology
		9.4 Secure technology networks
		10.1 Appropriate government decision-making
		10.2 Effective co-ordination with other
		government bodies
		10.3 Proactive multi-stakeholder collaboration
		10.4 Comprehensive hazard monitoring and
		risk assessment
		10.5 Comprehensive government
		emergency management
		11.1 Adequate education for all
		11.2 Widespread community awareness
		& preparedness
		11.3 Effective mechanisms for communities
		to engage with government
		12.1 Comprehensive city monitoring &
		data management
		12.2 Consultative planning process
		12.3 Appropriate land use and zoning
		12.4 Robust planning approval process

## Sheet: SDG correlation
SDG targets	SDG indicators	Indicators	Framework count		Sustainable City Water Index		SDEWES	TWAP-rivers	Global water security Index	canadian Water Sustainability Index	Asian Development Bank	Environmental Performance Index
6.1	6.1.1	1. Access to drinking water	7	Blue City Index	Sustainable City Water Index	City Resiliance Index			GWSI	CWSI	ADB	EPI
6.2	6.2.1	2. Access to sanitation	6	Blue City Index	Sustainable City Water Index	City Resiliance Index			GWSI		ADB	EPI
6.1/6,3	6.1.1	3. Drinking water quality	6	Blue City Index	Sustainable City Water Index		SDEWES		GWSI	CWSI		EPI
6.3	6.3.1	4. Secondary WWT	5	Blue City Index	Sustainable City Water Index		SDEWES			CWSI	ADB
6.3	6.3.1	5. Tertiary WWT	1	Blue City Index
6.3	6.3.2	6. Groundwater quality (Quantity GWSI)	3	Blue City Index					GWSI	CWSI
6.3		7. Solid waste collected	1	Blue City Index
6.3		8. Solid waste recycled	1	Blue City Index
		9. Solid waste energy recovered	1	Blue City Index
6.3		10. Nutrient recovery	1	Blue City Index
6.3		11. Energy recovery	1	Blue City Index
6.3		12. Sewage sludge recycling	1	Blue City Index
		13. WWT Energy efficiency	1	Blue City Index
6.4		14. Average age sewer	2	Blue City Index	Sustainable City Water Index
6.4		15. Operation cost recovery	2	Blue City Index	Sustainable City Water Index
6.4		16. Water system leakages/ continuity of access	3	Blue City Index	Sustainable City Water Index					CWSI
6.3		17. Stormwater separation	1	Blue City Index
		18. Green space	3	Blue City Index	Sustainable City Water Index		SDEWES
		19. Climate adaptation	2	Blue City Index			SDEWES
6.4		20. Drinking water consumption	3	Blue City Index			SDEWES			CWSI
		21. Climate robust buildings	2	Blue City Index			SDEWES
6.5		22. Management and action plans	3	Blue City Index		City Resiliance Index		TWAP-rivers
6.4	6.4.1	23. Water efficiency measures	2	Blue City Index							ADB
		24. Atractiveness	1	Blue City Index
6.4	6.4.2	Water Stress	2		Sustainable City Water Index			TWAP-rivers
6.4		Water balance	1		Sustainable City Water Index
6.4		Reserve water / water extraction rate	2		Sustainable City Water Index						ADB
		water related risk(have inc drought)	5		Sustainable City Water Index			TWAP-rivers	GWSI	CWSI	ADB
		flood risk	4		Sustainable City Water Index			TWAP-rivers	GWSI		ADB
6.6		threatened species	1		Sustainable City Water Index
3		Water related disease	3		Sustainable City Water Index					CWSI	ADB
		1.1 Safe and affordable housing	1			City Resiliance Index
		1.2 Adequate affordable energy(resource inc water) supply	2			City Resiliance Index				CWSI
		1.5 Sufficient affordable food supply	1			City Resiliance Index
		2.1 Inclusive labour policies	1			City Resiliance Index
		2.2 Relevant skills & training	2			City Resiliance Index				CWSI
		2.3 Local business development	1			City Resiliance Index
		and innovation	1			City Resiliance Index
		2.4 Supportive financing mechanisms	1			City Resiliance Index
		3.1 Robust public health systems	1			City Resiliance Index
		3.2 Adequate access to quality healthcare	1			City Resiliance Index
		3.3 Emergency medical care	1			City Resiliance Index
		3.4 Effective emergency response services	1			City Resiliance Index
		4.1 Local community support	1			City Resiliance Index
		4.2 Cohesive communities	1			City Resiliance Index
		4.3 Strong city-wide identity & culture	1			City Resiliance Index
		4.4 Actively engaged citizens	1			City Resiliance Index
		5.1 Effective systems to deter crime	1			City Resiliance Index
		5.2 Proactive corruption prevention	1			City Resiliance Index
		5.3 Competent policing	1			City Resiliance Index
		5.4 Accessible criminal and civil justice	1			City Resiliance Index
		6.1 Well-managed public finances	1			City Resiliance Index
		6.2 Comprehensive business continuity planning	1			City Resiliance Index
		6.3 Diverse economic base	1			City Resiliance Index
		6.4 Attractive business environment	1			City Resiliance Index
		6.5 Strong integration with regional &	1			City Resiliance Index
		global economies	1			City Resiliance Index
		7.1 Comprehensive hazard and exposure mapping	1			City Resiliance Index
		7.2 Appropriate codes, standards & enforcement	1			City Resiliance Index
		7.3 Effectively managed protective ecosystems	2			City Resiliance Index
		7.4 Robust protective infrastructure	1			City Resiliance Index
	6.6.1	8.1 Effective stewardship of ecosystems	2			City Resiliance Index				CWSI
		8.2 Flexible infrastructure services	1			City Resiliance Index
		8.3. Retained spare capacity	1			City Resiliance Index
		8.4 Diligent maintenance & continuity	1			City Resiliance Index
		8.5 Adequate continuity for critical assets	1			City Resiliance Index
		& services	1			City Resiliance Index
		9.1 Diverse and affordable transport networks/i 2.4 Density of public transport network	2			City Resiliance Index	SDEWES
		9.2 Effective transport operation & maintenance	1			City Resiliance Index
		9.3 Reliable communications technology	1			City Resiliance Index
		9.4 Secure technology networks	1			City Resiliance Index
		10.1 Appropriate government decision-making	2			City Resiliance Index					ADB
		10.2 Effective co-ordination with other	1			City Resiliance Index
		government bodies	1			City Resiliance Index
		10.3 Proactive multi-stakeholder collaboration	1			City Resiliance Index
		10.4 Comprehensive hazard monitoring and	1			City Resiliance Index
		risk assessment	1			City Resiliance Index
		10.5 Comprehensive government	1			City Resiliance Index
		emergency management	1			City Resiliance Index
		11.1 Adequate education for all	3			City Resiliance Index	SDEWES			CWSI
		11.2 Widespread community awareness	1			City Resiliance Index
		& preparedness	1			City Resiliance Index
		11.3 Effective mechanisms for communities	1			City Resiliance Index
		to engage with government	1			City Resiliance Index
		12.1 Comprehensive city monitoring &	1			City Resiliance Index
		data management	1			City Resiliance Index
		12.2 Consultative planning process	1			City Resiliance Index
		12.3 Appropriate land use and zoning	1			City Resiliance Index
		12.4 Robust planning approval process	1			City Resiliance Index
		Energy usage of transport (MWh) i	1				SDEWES
		Energy usage per capita (MWh/capita)	1				SDEWES
		Total degree days (Days °C) Weighted by average seasonal COP i	1				SDEWES
		Final to primary energy ratio (%)	1				SDEWES
		Energy system characteristics	1				SDEWES
		i 2.3 Energy savings in buildings	1				SDEWES
		i 2.5 Efficient public lighting armatures	1				SDEWES
		Solar energy potential (Wh/m2/day)	1				SDEWES
		i 3.2 Wind energy potential (m/s)	1				SDEWES
		i 3.3 Geothermal energy potential (mW/m2 )	1				SDEWES
		i 3.4 Renewable energy in electricity production (%)	1				SDEWES
		i 3.5 Green energy share in transport (%)	1				SDEWES
		surface water quality	3				SDEWES	TWAP-rivers			EPI
6.6	6.6.1	Ecological footprint	2				SDEWES	TWAP-rivers
		CO2 emissions of buildings (t CO2)	1				SDEWES
		i 5.2 CO2 emissions of transport (t CO2)	2				SDEWES				EPI
		i 5.3 Average CO2 intensity (t CO2/MWh)	1				SDEWES
		i 5.4 Number of CO2 intense industries	1				SDEWES
		i 5.5 Airport ACA level and measures	1				SDEWES
		i 6.3 Gross domestic product per capita	1				SDEWES
		i 6.4 Inequality adjusted well-being	1				SDEWES
		1 R&D and innovation policy orientation	1				SDEWES
		i 7.2 National patents in clean technologies	1				SDEWES
5		i 7.3 Local public/private universities	1				SDEWES
		i 7.4 National h-index	1				SDEWES
6.5	6.5.2	Transboundary Legal framework	2					TWAP-rivers	GWSI
		Transboundary political tension	2					TWAP-rivers	GWSI
6.6		Population trends of fish and aquatic species	2							CWSI		EPI
		Air Quality	1									EPI
6.6		Biodiversity &Habitat	1
6.6		Marine Protected Areas	1
6.6		Biome protection Global	1
6.6		Biome protection national	1
6.6		Species Portection	1
		Representedness	1
		Species habitati	1
		forests	1
		tree loss	1
		methane	1
		blackcarbon	1
		N2O	1
		CO2 emissions power supply	1
		agriculture	2								ADB	EPI
